# Supplementary material for: Successful Therapy over 12 Months of People with Cystic Fibrosis with Rare Non-phe508del Cystic Fibrosis Transmembrane Conductance Regulator (CFTR) Mutations with Elexacaftor/Tezacaftor/Ivacaftor (ETI)
Source: Adv Respir Med. 2024 Dec 20;92(6):559–72. doi: 10.3390/arm92060049 (PMC11672886; doi:10.3390/arm92060049)
Supplement: Supplementary file 1 [file arm-92-00049-s001.zip]

Archive with 1 entries (1 files):
- arm-3269476-supplementary.pdf
